# Supplementary material for: Evolution in action: habitat transition from sediment to the pelagial leads to genome streamlining in Methylophilaceae
Source: ISME J. 2019 Jul 10;13(11):2764–77. doi: 10.1038/s41396-019-0471-3 (PMC6794327; doi:10.1038/s41396-019-0471-3)
Supplement: Supplementary file 3 — Dataset 2 [file 41396_2019_471_MOESM3_ESM.gz]

Archive with 1 entries (1 files):
- methdb.HMM
